# Supplementary material for: Reduced thermal expansion by surface-mounted nanoparticles in a pillared-layered metal-organic framework
Source: Commun Chem. 2022 Dec 22;5:177. doi: 10.1038/s42004-022-00793-2 (PMC9814677; doi:10.1038/s42004-022-00793-2)
Supplement: Supplementary file 5 — Supplementary Video 2 [file 42004_2022_793_MOESM5_ESM.zip]

Archive with 1 entries (1 files):
- tomography_D2.mp4
