# Supplementary material for: Reduced thermal expansion by surface-mounted nanoparticles in a pillared-layered metal-organic framework
Source: Commun Chem. 2022 Dec 22;5:177. doi: 10.1038/s42004-022-00793-2 (PMC9814677; doi:10.1038/s42004-022-00793-2)
Supplement: Supplementary file 6 — Supplementary data 1 [file 42004_2022_793_MOESM6_ESM.zip]

Archive with 10 entries (8 files):
- Adsorption information files/CO2_aif/
- Adsorption information files/CO2_aif/JBG_165_DP_ref_CO2_195K_20201015.aif
- Adsorption information files/CO2_aif/LBI_04_DP_CO2_195K_20201208.aif
- Adsorption information files/CO2_aif/LBI_06_DP_CO2_195K_20201208.aif
- Adsorption information files/CO2_aif/LBI_07_DP_CO2_195K_20201208.aif
- Adsorption information files/N2_aif/
- Adsorption information files/N2_aif/JBG_165_DP_ref_N2_77K_20201017.aif
- Adsorption information files/N2_aif/LBI_04_DP_N2_77K_20201204.aif
- Adsorption information files/N2_aif/LBI_06_DP_N2_77K_20201204.aif
- Adsorption information files/N2_aif/LBI_07_DP_N2_77K_20201204.aif
